# Supplementary material for: Drought Stress Induced Different Response Mechanisms in Three Dendrobium Species under Different Photosynthetic Pathways
Source: Int J Mol Sci. 2024 Feb 27;25(5):2731. doi: 10.3390/ijms25052731 (PMC10932418; doi:10.3390/ijms25052731)
Supplement: Supplementary file 1 [file ijms-25-02731-s001.zip]

Archive with 7 entries (7 files):
- Supplemental Figure S1.jpg
- Supplemental Figure S2.jpg
- Supplemental Figure S3.jpg
- Supplemental Figure S4.jpg
- Supplemental Figure S5.jpg
- Supplemental Figure S6.jpg
- Supplemental Table S1.xlsx
